# Supplementary material for: Ablation of palladin in adult heart causes dilated cardiomyopathy associated with intercalated disc abnormalities
Source: eLife. 2023 Mar 16;12:e78629. doi: 10.7554/eLife.78629 (PMC10069870; doi:10.7554/eLife.78629)
Supplement: Figure 2—source data 5. [file elife-78629-fig2-data5.zip]

Archive with 1 entries (1 files):
- Figure 2-source data 5.xlsx
